# Supplementary material for: Ongoing circulation of emerging tick-borne viruses in Poland, Eastern Europe
Source: PLoS One. 2025 Sep 3;20(9):e0330544. doi: 10.1371/journal.pone.0330544 (PMC12407414; doi:10.1371/journal.pone.0330544)
Supplement: S1 Table — (XLSX) [file pone.0330544.s006.xlsx]

## Sheet: S1 Table
S1 Table: Classification and distribution of virus contigs in individual tick pools.
			Family												Order			Realm
Tick species	Sample ID	Contig #	Alphatetraviridae	Botourmiaviridae	Chuviridae	Flaviviridae	Iflaviridae	Nairoviridae	Narnaviridae	Partitiviridae	Peribunyaviridae	Phenuiviridae	Rhabdoviridae	Totiviridae	Bunyavirales	Mononegavirales	Tolivirales	Riboviria
Dermacentor reticulatus	VCT33	14	0	0	0	11	0	0	0	0	0	1	0	0	0	0	0	2
	VCT34	9	0	0	0	4	0	0	0	0	0	5	0	0	0	0	0	0
	VCT35	16	0	0	0	7	0	3	0	0	0	4	0	0	0	0	0	2
	VCT36	9	0	0	0	3	0	0	0	0	0	6	0	0	0	0	0	0
	VCT37	13	0	0	0	7	0	0	0	0	0	5	0	0	0	0	0	1
	VCT38	10	0	0	0	4	0	4	0	0	0	2	0	0	0	0	0	0
	VCT39	19	0	0	0	6	0	6	0	0	0	6	1	0	0	0	0	0
	VCT40	12	0	0	0	3	0	2	0	0	0	6	0	0	0	0	0	1
	VCT41	9	0	0	0	5	0	0	0	0	0	4	0	0	0	0	0	0
Ixodes ricinus	VCT43	16	0	0	0	7	0	6	0	0	0	3	0	0	0	0	0	0
	VCT44	8	0	0	0	5	0	1	0	0	0	2	0	0	0	0	0	0
	VCT45	19	0	0	0	2	0	10	0	0	0	5	0	0	0	0	0	2
	VCT46	5	0	0	0	0	0	5	0	0	0	0	0	0	0	0	0	0
	VCT47	1	0	0	0	0	0	1	0	0	0	0	0	0	0	0	0	0
	VCT48	16	0	0	0	0	2	13	0	0	0	0	0	0	0	0	0	0
	VCT49	15	1	0	0	0	0	3	0	0	0	2	0	1	6	0	1	1
	VCT50	41	0	0	1	4	0	13	0	1	0	1	0	0	19	0	2	0
	VCT51	28	0	1	0	0	0	10	6	0	1	6	2	0	1	0	1	0
	VCT52	5	1	0	0	0	0	3	0	0	0	0	0	0	1	0	0	0
	VCT53	16	0	0	0	0	0	6	1	0	0	0	6	0	0	2	0	0
