# Supplementary material for: Ongoing circulation of emerging tick-borne viruses in Poland, Eastern Europe
Source: PLoS One. 2025 Sep 3;20(9):e0330544. doi: 10.1371/journal.pone.0330544 (PMC12407414; doi:10.1371/journal.pone.0330544)
Supplement: S2 Table — Collection sites are listed below the table. (XLSX) [file pone.0330544.s007.xlsx]

## Sheet: S2 Table
S2 Table: Information and listing of the virus contigs in pooled tick samples. Collection sites are listed below the table.
Sample ID	Species	Pool Content	Location	Largest Contig/Read Size	Identity	Reference	Accession
VCT033	Dermacentor reticulatus	10♀20♂	Site 1,2	5399	0.9605	Dermacentor reticulatus pestivirus-like virus 1 isolate CT2	ON684360.1
				745	0.8865	Dermacentor reticulatus pestivirus-like virus 1 isolate CT2	ON684360.1
				1299	0.9253	Bole tick virus 4 strain Iasi20	MW561133.1
				875	0.9394	Bole tick virus 4 strain Iasi23	MW561135.1
				500	0.954	Dermacentor reticulatus uukuvirus isolate CT4 segment S	ON684363.1
VCT034	Dermacentor reticulatus	5♀20♂	Site 1	1236	0.9385	Dermacentor reticulatus uukuvirus isolate CT4 segment L	ON684362.1
				806	0.9367	Tacheng Tick Virus 2 strain Iasi20	MW561154.1
				809	0.9901	Dermacentor reticulatus uukuvirus isolate CT4 segment L	ON684362.1
				739	0.9621	Dermacentor reticulatus uukuvirus isolate CT4 segment L	ON684362.1
				4436	0.9655	Dermacentor reticulatus pestivirus-like virus 1 isolate CT2	ON684360.1
				2215	0.9122	Dermacentor reticulatus pestivirus-like virus 1 isolate CT2	ON684360.1
				1174	0.9653	Dermacentor reticulatus pestivirus-like virus 1 isolate CT2	ON684360.1
VCT035	Dermacentor reticulatus	20♀10♂	Site 3	1553	0.9575	Bole tick virus 4 strain Iasi24	ON684360.1
				544	0.9412	Bole tick virus 4 strain Iasi20	MW561133.1
				394	0.9646	Bole tick virus 4 strain Iasi21	MW561133.1
				269	0.9628	Bole tick virus 4 strain Iasi23	ON684360.1
				1106	0.9964	Tacheng Tick Virus 1 isolate b81 segment L	PP260015.1
				552	1	Tacheng Tick Virus 1 isolate b81 segment L	PP260015.1
				570	0.9757	Tacheng Tick Virus 1 isolate b81 segment M	PP260018.1
				859	0.9065	Dermacentor reticulatus uukuvirus isolate Iasi segment L	OR613117.1
				722	0.9474	Dermacentor reticulatus uukuvirus isolate CT4 segment L	ON684362.1
				919	0.9848	Tacheng Tick Virus 2 strain p38 segment L	OQ162435.1
				819	0.9549	Tacheng Tick Virus 2 isolate P35-B47 segment L	OR327614.1
VCT036	Dermacentor reticulatus	30♀	Site 3	930	0.8828	Dermacentor reticulatus pestivirus-like virus 1 isolate CT2	ON684360.1
				817	0.9657	Dermacentor reticulatus pestivirus-like virus 1 isolate CT2	ON684360.1
				562	0.9288	Dermacentor reticulatus pestivirus-like virus 1 isolate CT2	ON684360.1
				2034	0.972	Tacheng Tick Virus 2 strain p38 segment L	OQ162435.1
				962	0.9376	Tacheng Tick Virus 2 strain Iasi23 segment L	MW561159.1
				2546	0.9266	Dermacentor reticulatus uukuvirus isolate CT4 segment L	ON684362.1
VCT037	Dermacentor reticulatus	10♀20♂	Site 3	660	0.9757	Bole tick virus 4 strain Iasi20	MW561133.1
				2166	0.9598	Dermacentor reticulatus pestivirus-like virus 1 isolate CT2	ON684360.1
				2046	0.8903	Dermacentor reticulatus pestivirus-like virus 1 isolate CT2	ON684360.1
				1102	0.9601	Dermacentor reticulatus pestivirus-like virus 1 isolate CT2	ON684360.1
				852	0.9062	Dermacentor reticulatus pestivirus-like virus 1 isolate CT2	ON684360.1
				792	0.9672	Dermacentor reticulatus pestivirus-like virus 1 isolate CT2	ON684360.1
				754	0.9523	Dermacentor reticulatus pestivirus-like virus 1 isolate CT2	ON684360.1
				2598	0.9411	Dermacentor reticulatus uukuvirus isolate CT4 segment L	ON684362.1
				1096	0.9653	Tacheng Tick Virus 2 isolate P35-B47 segment L	OR327614.1
				919	0.9865	Tacheng Tick Virus 2 strain p38 segment L	OQ162435.1
				598	0.9599	Tacheng Tick Virus 2 strain p38 segment L	OQ162435.1
VCT038	Dermacentor reticulatus	30♂	Site 3	1224	0.9404	Dermacentor reticulatus pestivirus-like virus 1 isolate CT2	ON684360.1
				731	0.9398	Dermacentor reticulatus pestivirus-like virus 1 isolate CT2	ON684360.1
				716	0.9177	Dermacentor reticulatus pestivirus-like virus 1 isolate CT2	ON684360.1
				642	0.9858	Tacheng Tick Virus 1 isolate b82 segment S	PP260019.1
				1831	0.9956	Tacheng Tick Virus 1 isolate b81 segment L	PP260015.1
				672	0.9926	Tacheng Tick Virus 1 isolate b81 segment L	PP260015.1
				602	0.9911	Tacheng Tick Virus 1 isolate b81 segment L	PP260015.1
				1124	0.9511	Dermacentor reticulatus uukuvirus isolate CT4 segment L	ON684362.1
				629	0.9141	Dermacentor reticulatus uukuvirus isolate CT4 segment L	ON684362.1
VCT039	Dermacentor reticulatus	10♀20♂	Site 3	1473	0.9518	Dermacentor reticulatus pestivirus-like virus 1 isolate CT2	ON684360.1
				1406	0.9317	Dermacentor reticulatus pestivirus-like virus 1 isolate CT2	ON684360.1
				980	0.9525	Dermacentor reticulatus pestivirus-like virus 1 isolate CT2	ON684360.1
				791	0.9659	Dermacentor reticulatus pestivirus-like virus 1 isolate CT2	ON684360.1
				611	0.959	Dermacentor reticulatus pestivirus-like virus 1 isolate CT2	ON684360.1
				911	0.9704	Tacheng Tick Virus 1 isolate b82 segment S	PP260019.1
				507	0.9671	Tacheng Tick Virus 1 isolate b82 segment M	PP260017.1
				855	0.993	Tacheng Tick Virus 1 isolate b81 segment L	PP260015.1
				602	0.9983	Tacheng Tick Virus 1 isolate b81 segment L	PP260015.1
				533	0.9962	Tacheng Tick Virus 1 isolate b81 segment L	PP260015.1
				530	0.9866	Tacheng Tick Virus 1 isolate b81 segment L	PP260015.1
				1274	0.9199	Dermacentor reticulatus uukuvirus isolate CT4 segment L	ON684362.1
				637	0.9361	Tacheng Tick Virus 2 strain Iasi21 segment L	MW561155.1
				641	0.9891	Tacheng Tick Virus 2 isolate P35-B47 segment L	OR327614.1
				973	0.9805	Tacheng Tick Virus 2 isolate P35-B47 segment L	OR327614.1
				1635	0.9327	Dermacentor reticulatus uukuvirus isolate CT4 segment L	ON684362.1
				503	0.9821	Dermacentor reticulatus rhabdovirus 1 isolate CT3	ON684361.1
VCT040	Dermacentor reticulatus	30♀	Site 3	587	0.9642	Dermacentor reticulatus pestivirus-like virus 1 isolate CT2	ON684360.1
				707	0.9278	Dermacentor reticulatus pestivirus-like virus 1 isolate CT2	ON684360.1
				544	0.8996	Dermacentor reticulatus pestivirus-like virus 1 isolate CT2	ON684360.1
				511	0.9682	Bole tick virus 4 strain Iasi50	MW561132.1
				559	0.9982	Tacheng Tick Virus 1 isolate b81 segment M	PP260018.1
				517	0.9961	Tacheng Tick Virus 1 isolate b81 segment L	PP260015.1
				1132	0.9523	Dermacentor reticulatus uukuvirus isolate CT4 segment L	ON684362.1
				1129	0.9284	Dermacentor reticulatus uukuvirus isolate CT4 segment L	ON684362.1
				711	0.9761	Dermacentor reticulatus uukuvirus isolate CT4 segment L	ON684362.1
				242	0.9959	Tacheng Tick Virus 2 strain p38 segment L	OQ162435.1
VCT041	Dermacentor reticulatus	15♀15♂	Site 3	854	0.9649	Dermacentor reticulatus pestivirus-like virus 1 isolate CT2	ON684360.1
				712	0.9551	Dermacentor reticulatus pestivirus-like virus 1 isolate CT2	ON684360.1
				687	0.9665	Dermacentor reticulatus pestivirus-like virus 1 isolate CT2	ON684360.1
				627	0.9522	Dermacentor reticulatus pestivirus-like virus 1 isolate CT2	ON684360.1
				1664	0.9296	Dermacentor reticulatus uukuvirus isolate CT4 segment L	ON684362.1
				1073	0.9533	Dermacentor reticulatus uukuvirus isolate Iasi segment L	OR613117.1
				853	0.9612	Tacheng Tick Virus 2 isolate P35-B47 segment L	OR327614.1
				590	0.9604	Dermacentor reticulatus uukuvirus isolate CT4 segment S	ON684363.1
VCT043	Ixodes ricinus	30♀	Site 3	2302	0.9349	Dermacentor reticulatus pestivirus-like virus 1 isolate CT2	ON684360.1
				2149	0.9497	Dermacentor reticulatus pestivirus-like virus 1 isolate CT2	ON684360.1
				1678	0.9127	Dermacentor reticulatus pestivirus-like virus 1 isolate CT2	ON684360.1
				1509	0.8845	Dermacentor reticulatus pestivirus-like virus 1 isolate CT2	ON684360.1
				870	0.9379	Dermacentor reticulatus pestivirus-like virus 1 isolate CT2	ON684360.1
				602	0.9684	Dermacentor reticulatus pestivirus-like virus 1 isolate CT2	ON684360.1
				561	0.9733	Dermacentor reticulatus pestivirus-like virus 1 isolate CT2	ON684360.1
				833	0.9856	Tacheng Tick Virus 1 isolate b81 segment L	PP260015.1
				672	0.9951	Tacheng Tick Virus 1 isolate b82 segment M	PP260017.1
				572	0.993	Tacheng Tick Virus 1 isolate b81 segment L	PP260015.1
				529	0.9712	Tacheng Tick Virus 1 isolate b82 segment M	PP260017.1
				514	0.9841	Tacheng Tick Virus 1 isolate b81 segment L	PP260015.1
				502	0.998	Tacheng Tick Virus 1 isolate b81 segment L	PP260015.1
				716	0.9104	Tacheng Tick Virus 2 isolate G98-B45 segment L	OR327604.1
				673	0.9346	Tacheng Tick Virus 2 strain Iasi21 segment L	MW561155.1
				657	0.994	Tacheng Tick Virus 2 strain Iasi23 segment L	MW561159.1
VCT044	Ixodes ricinus	15♀15♂	Site 3	1266	0.9485	Dermacentor reticulatus pestivirus-like virus 1 isolate CT2	ON684360.1
				1000	0.912	Dermacentor reticulatus pestivirus-like virus 1 isolate CT2	ON684360.1
				715	0.9493	Dermacentor reticulatus pestivirus-like virus 1 isolate CT2	ON684360.1
				627	0.9649	Dermacentor reticulatus pestivirus-like virus 1 isolate CT2	ON684360.1
				593	0.9469	Dermacentor reticulatus pestivirus-like virus 1 isolate CT2	ON684360.1
				596	0.9978	Tacheng Tick Virus 1 isolate b82 segment S	PP260019.1
				640	0.9745	Dermacentor reticulatus uukuvirus isolate CT4 segment L	ON684362.1
				531	0.9586	Changping Tick Virus 1 strain Iasi21 segment S	MW561144.1
VCT045	Ixodes ricinus	30♂	Site 3	768	0.9479	Bole tick virus 4 strain Iasi23	MW561135.1
				723	0.9557	Bole tick virus 4 strain Iasi23	MW561135.1
				642	0.9221	Dermacentor reticulatus pestivirus-like virus 1 isolate CT2	ON684360.1
				520	0.9286	Dermacentor reticulatus pestivirus-like virus 1 isolate CT2	ON684360.1
				1940	0.9953	Tacheng Tick Virus 1 isolate b81 segment L	PP260015.1
				1056	0.9905	Tacheng Tick Virus 1 isolate b82 segment S	PP260019.1
				939	0.9776	Tacheng Tick Virus 1 isolate b82 segment M	PP260017.1
				936	0.9936	Tacheng Tick Virus 1 isolate b81 segment L	PP260015.1
				918	0.9967	Tacheng Tick Virus 1 isolate b81 segment L	PP260015.1
				878	0.9936	Tacheng Tick Virus 1 isolate b81 segment L	PP260015.1
				751	0.989	Tacheng Tick Virus 1 isolate b81 segment L	PP260015.1
				733	0.9936	Tacheng Tick Virus 1 isolate b81 segment L	PP260015.1
				674	0.9926	Tacheng Tick Virus 1 isolate b81 segment L	PP260015.1
				1597	0.9186	Dermacentor reticulatus uukuvirus isolate CT4 segment L	ON684362.1
				1037	0.9362	Changping Tick Virus 1 strain Iasi50 segment L	MW561140.1
				861	0.964	Tacheng Tick Virus 2 strain p38 segment L	OQ162435.1
				845	0.9666	Dermacentor reticulatus uukuvirus isolate CT4 segment L	ON684362.1
				652	0.9554	Dermacentor reticulatus uukuvirus isolate CT4 segment S	ON684363.1
VCT046	Ixodes ricinus	15♀15♂	Site 3	1765	0.9767	Sulina virus isolate b31 segment L	PP260006.1
				1028	0.9796	Sulina virus isolate b25 segment L	PP260012.1
				911	0.978	Sulina virus isolate b30 segment L	PP260003.1
				558	0.9839	Sulina virus isolate b30 segment L	PP260003.1
				710	0.9901	Iricinus orthonairovirus isolate Alsace segment S	OR645569.1
VCT047	Ixodes ricinus	25♀5♂	Site 3	708	0.9958	Norwavirus sp. strain p51 segment S	OQ269602.1
VCT048	Ixodes ricinus	25♀5♂	Site 3	1165	0.9831	Sulina virus isolate b30 segment L	PP260003.1
				1127	0.983	Sulina virus isolate b30 segment L	PP260003.1
				1031	0.9874	Sulina virus isolate b30 segment L	PP260003.1
				635	0.9669	Sulina virus isolate b26 segment M	PP260010.1
				620	0.9871	Sulina virus isolate b30 segment L	PP260003.1
				3122	0.9926	Iricinus orthonairovirus isolate Alsace segment S	OR645569.1
				1390	0.9776	Grotenhout virus isolate Gierle-1 segment L	NC078265.1
				924	0.9903	Pustyn virus strain Rus/Ix_ricinus/Moscow/2018 segment L	MN542360.1
				814	0.9865	Norway nairovirus 1 isolate NOR/B1V/Tofte/2014 segment L	MF141048.1
				786	0.9949	Iricinus orthonairovirus isolate Alsace segment L	OR645572.1
				777	0.9974	Norway nairovirus 1 isolate NOR/A2/Bronnoya/2014 segment L	MF141042.1
				653	0.9862	Iricinus orthonairovirus isolate Alsace segment L	OR645572.1
				588	0.9932	Iricinus orthonairovirus isolate Alsace segment L	OR645572.1
				610	0.9784	Bronnoya virus strain tick1/Slava Rusa segment L	OQ029680.1
				3339	0.9626	TPA: Iflavirus IricIV-3	BK012002.1
				618	0.9701	Ixodes scapularis iflavirus ISE6 polyprotein gene	LC094426.1
VCT049	Ixodes ricinus	10♀20♂	Site 3	651	0.9969	Fairhair virus isolate Alsace segment L	OR613119.1
				565	0.7582	Blacklegged tick phlebovirus 3 isolate A1 segment L	NC055432.1
				1949	0.9768	Norway luteo-like virus 2 isolate NOR/H3/Skanevik/2014 segment L	MF141067.1
				1478	0.9533	Iricinus orthonairovirus isolate Ardennes segment L	OR645572.1
				1266	0.9589	Norwavirus sp. strain p80 segment L	OQ269599.1
				747	0.9572	Norway nairovirus 1 isolate NOR/B1V/Tofte/2014 segment L	MF141048.1
				1028	0.9368	Bronnoya virus strain Ardennes segment L	OQ029690.1
				737	0.9212	Bronnoya virus strain 2-3-4/Slava Rusa segment L	OQ029684.1
				687	0.9563	Bronnoya virus strain Alsace segment L	OQ029688.1
				645	0.9597	Bronnoya virus strain Ardennes segment L	OQ029690.1
				593	0.9494	Bronnoya virus strain Ardennes segment L	OQ029690.1
				536	0.959	Bronnoya virus strain Alsace segment L	OQ029688.1
				5418	0.9647	TPA: Tick alphatetravirus 1 nonstructural polyprotein gene	BK062906.1
				558	0.7079	Tonghua Totiv tick virus 1 isolate TIGMIC 1	ON746545.1
				543	0.9051	Ixodes scapularis associated virus 3 strain YC4	ON408216.1
VCT050	Ixodes ricinus	20♀10♂	Site 3	3862	0.897	Bronnoya virus isolate CT1 segment M	ON684358.1
				7356	0.9759	Bronnoya virus strain Alsace RNA-dependent RNA polymerase	OQ029688.1
				768	0.9427	Bronnoya virus strain Alsace RNA-dependent RNA polymerase	OQ029688.1
				722	0.9887	Fairhair virus isolate Alsace segment L	OR613119.1
				2845	0.977	Harz mountain virus strain MB1 NS5-like protein gene	MW094148.1
				2527	0.9861	Harz mountain virus strain 56SK18 glycoprotein VP1a gene	MW094143.1
				2384	0.9824	Jingmen tick virus isolate JMTV/I.ricinus/France segment 4	MN095522.1
				2366	0.9808	Alongshan virus strain Kuutsalo-23 NS3-like protein gene	MN107155.1
				14643	0.9889	Pustyn virus strain Rus/Ix_ricinus/Moscow/2018 segment L	MN542360.1
				1212	0.9775	Iricinus orthonairovirus isolate Ardennes segment L	OR645572.1
				3718	0.9906	Grotenhout virus isolate Gierle-1 segment S	NC078264.1
				657	0.9333	Jilin partiti-like virus 1 strain YC3	ON408185.1
				2531	0.9679	Norway luteo-like virus 2 isolate NOR/H3/Skanevik/2014 polymerase gene	MF141067.1
				2326	0.9781	Norway luteo-like virus 3 isolate NOR/A2/Bronnoya/2014 polymerase gene	MF141069.1
				11823	0.9893	Sulina virus isolate b31 segment L	PP260006.1
				1512	0.9841	Sulina virus isolate b30 segment S	PP260004.1
				255	0.9804	Sulina virus isolate b30 segment M	PP260005.1
				571	0.972	Sulina virus isolate b30 segment M	PP260005.1
				873	0.7977	Nuomin virus strain TH4	ON408181.1
VCT051	Ixodes ricinus	10♀10♂	Site 1,3,4	826	0.9656	Bronnoya virus strain Alsace RNA-dependent RNA polymerase	OQ029688.1
				501	0.898	Ixodes scapularis bunyavirus IDE8/ISBV glycoprotein precursor gene	LC775047.1
				2477	0.9806	Serbia narna-like virus 3 isolate 72060 polymerase gene	MT822185.1
				7886	0.9807	Chimay rhabdovirus isolate Devon	PP316603.1
				6319	0.9794	Chimay rhabdovirus isolate Chimay-1	NC076210.1
				2963	0.9763	Norway luteo-like virus 3 isolate NOR/A2/Bronnoya/2014 polymerase gene	MF141069.1
				3330	0.9961	Fairhair virus isolate Ardennes segment L	OR645567.1
				986	0.9888	Fairhair virus isolate NOR/H3/Skanevik/2014 segment S	MF141051.1
				970	0.9897	Fairhair virus isolate Ardennes segment L	OR645567.1
				792	0.6689	Blacklegged tick phlebovirus 3 isolate A1 segment L	NC055432.1
				709	0.9817	Fairhair virus isolate Ardennes segment L	OR645567.1
				604	0.99	Fairhair virus isolate Ardennes segment L	OR645567.1
				5686	0.9864	Pustyn virus strain Rus/Ix_ricinus/Moscow/2018 segment L	MN542360.1
				3478	0.985	Iricinus orthonairovirus isolate Alsace segment S	OR645569.1
				1890	0.9851	Iricinus orthonairovirus isolate Ardennes segment L	OR645572.1
				1811	0.9855	Iricinus orthonairovirus isolate Alsace segment S	OR645569.1
				1789	0.9911	Iricinus orthonairovirus isolate Ardennes segment L	OR645572.1
				1464	0.9911	Pustyn virus strain Rus/Ix_ricinus/Moscow/2018 segment L	MN542360.1
				1340	0.9903	Grotenhout virus isolate Gierle-1 segment L	NC078265.1
				816	0.9826	Pustyn virus strain IxRic1 segment L	KT007142.1
				11926	0.9833	Sulina virus isolate b31 segment L	PP260006.1
				1460	0.986	Sulina virus isolate b30 segment S	PP260004.1
				1418	0.9011	Erysiphe necator associated ourmia-like virus 16 isolate PMS1_48	MN611544.1
VCT052	Ixodes ricinus	15♀15♂	Site 5	1013	0.9941	Grotenhout virus isolate Gierle-1 segment S	NC078264.1
				673	0.9941	Iricinus orthonairovirus isolate Alsace segment S	OR645569.1
				663	0.994	Iricinus orthonairovirus isolate Ardennes segment L	OR645572.1
				508	0.9409	Bronnoya virus strain Alsace RNA-dependent RNA polymerase	OQ029688.1
				511	0.9212	TPA: Tick alphatetravirus 1 nonstructural polyprotein gene	BK062906.1
VCT053	Ixodes ricinus	10♀10♂	Site 5	860	0.9826	Chimay rhabdovirus isolate Devon	PP316603.1
				991	0.996	Chimay rhabdovirus isolate Devon	PP316603.1
				704	0.9915	Betaricinrhavirus chimay strain BVC/BSLab	OP480465.1
				502	0.9841	Chimay rhabdovirus isolate Chimay-1	NC076210.1
				6301	0.9856	Norway mononegavirus 1 strain NMV1/BSLab	OP480464.1
				1756	0.9926	Norway mononegavirus 1 strain NMV1/BSLab	OP480464.1
				3540	0.9941	Norway nairovirus 1 isolate NOR/A2/Bronnoya/2014 segment S	MF141043.1
				1874	0.992	Iricinus orthonairovirus isolate Ardennes segment L	OR645572.1
				1540	0.9877	Pustyn virus strain Rus/Ix_ricinus/Moscow/2018 segment L	MN542360.1
				1401	0.995	Iricinus orthonairovirus isolate Ardennes segment L	OR645572.1
				1277	0.9905	Grotenhout virus isolate Gierle-1 segment L	NC_07265.1
				508	0.9783	Grotenhout virus isolate Gierle-1 segment L	NC078265.1
				523	0.7151	Rhabdoviridae sp. isolate Rhabdoviridae sp._BSQG1737	OR148818.1
				712	0.9446	Plasmopara viticola lesion associated narnavirus 2 isolate TIGMIC_3	ON812042.1
	Province	Municipality	Town	Location
Site 1	Lublin	Zagan	Swietoszow	Swietoszow training area
Site 2	Lower Silesian	Boleslawiec	Boleslawiec	Boleslawiec training area
Site 3	Warminsko-Mazurskie	Pisz	Bemowo Piskie	Bemowo Piskie training area
Site 4	Lower Silesian	Boleslawiec	Trzebien	Swietoszow training area
Site 5	West Pomeranian	Drawsko	Drawsko	Drawsko Pomorskie training area
