# Supplementary material for: Ongoing circulation of emerging tick-borne viruses in Poland, Eastern Europe
Source: PLoS One. 2025 Sep 3;20(9):e0330544. doi: 10.1371/journal.pone.0330544 (PMC12407414; doi:10.1371/journal.pone.0330544)
Supplement: S3 Table — Sequence similarity is expressed as percent identity. (XLSX) [file pone.0330544.s008.xlsx]

## Sheet: S3 Table
S3 Table: Pairwise comparisons of the aligned Alongshan virus sequences. Sequence similarity is expressed as per cent identity.
		Nucleotide						Amino acid
Segment1	NS5	OQ555298	OQ555297	MN107160	MN107156	MW094141	PQ900135	OQ555298	OQ555297	MN107160	MN107156	MW094141	PQ900135
	OQ555298.Alongshan virus isolate SH_H5/Switzerland/2021	ID	0.969	0.952	0.955	0.956	0.97	ID	0.99	0.985	0.99	0.993	0.99
	OQ555297.Alongshan virus isolate SHK_UM/Switzerland/2022	0.969	ID	0.955	0.953	0.956	0.968	0.99	ID	0.985	0.988	0.99	0.99
	MN107160.Alongshan virus strain Haapasaari-18	0.952	0.955	ID	0.954	0.955	0.953	0.985	0.985	ID	0.982	0.985	0.985
	MN107156.Alongshan virus strain Kuutsalo-23	0.955	0.953	0.954	ID	0.99	0.954	0.99	0.988	0.982	ID	0.997	0.988
	MW094141.Harz mountain virus strain 56SK18	0.956	0.956	0.955	0.99	ID	0.957	0.993	0.99	0.985	0.997	ID	0.99
	PQ900135.Poland	0.97	0.968	0.953	0.954	0.957	ID	0.99	0.99	0.985	0.988	0.99	ID
Segment2	Glycoprotein	OQ555299	OQ555294	MN107158	MN107154	MW094143	PQ900136	OQ555299	OQ555294	MN107158	MN107154	MW094143	PQ900136
	OQ555299.Alongshan virus isolate SH_H5/Switzerland/2021	ID	0.984	0.984	0.986	0.989	0.986	ID	0.989	0.983	0.991	0.993	0.989
	OQ555294.Alongshan virus isolate SHK_UM/Switzerland/2022	0.984	ID	0.985	0.984	0.989	0.989	0.989	ID	0.981	0.989	0.995	0.991
	MN107158.Alongshan virus strain Haapasaari-18	0.984	0.985	ID	0.982	0.987	0.987	0.983	0.981	ID	0.983	0.985	0.981
	MN107154.Alongshan virus strain Kuutsalo-23	0.986	0.984	0.982	ID	0.989	0.985	0.991	0.989	0.983	ID	0.993	0.989
	MW094143.Harz mountain virus strain 56SK18	0.989	0.989	0.987	0.989	ID	0.99	0.993	0.995	0.985	0.993	ID	0.995
	PQ900136.Poland	0.986	0.989	0.987	0.985	0.99	ID	0.989	0.991	0.981	0.989	0.995	ID
Segment3	NS3	OQ555300	OQ555296	MN107159	MN107155	MW094140	PQ900137	OQ555300	OQ555296	MN107159	MN107155	MW094140	PQ900137
	OQ555300.Alongshan virus isolate SH_H5/Switzerland/2021	ID	0.972	0.94	0.976	0.975	0.976	ID	0.996	0.993	0.997	0.997	0.997
	OQ555296.Alongshan virus isolate SHK_UM/Switzerland/2022	0.972	ID	0.936	0.97	0.97	0.967	0.996	ID	0.992	0.996	0.996	0.996
	MN107159.Alongshan virus strain Haapasaari-18	0.94	0.936	ID	0.947	0.944	0.944	0.993	0.992	ID	0.996	0.993	0.993
	MN107155.Alongshan virus strain Kuutsalo-23	0.976	0.97	0.947	ID	0.993	0.981	0.997	0.996	0.996	ID	0.997	0.997
	MW094140.Harz mountain virus strain 56SK18	0.975	0.97	0.944	0.993	ID	0.979	0.997	0.996	0.993	0.997	ID	0.997
	PQ900137.Poland	0.976	0.967	0.944	0.981	0.979	ID	0.997	0.996	0.993	0.997	0.997	ID
Segment4	Capsid	OQ555301	OQ555295	MN107157	MN107153	MW094142	PQ900138	OQ555301	OQ555295	MN107157	MN107153	MW094142	PQ900138
	OQ555301.Alongshan virus isolate SH_H5/Switzerland/2021	ID	0.973	0.934	0.979	0.986	0.972	ID	0.985	0.985	0.99	0.99	0.99
	OQ555295.Alongshan virus isolate SHK_UM/Switzerland/2022	0.973	ID	0.936	0.965	0.975	0.972	0.985	ID	0.99	0.995	0.995	0.995
	MN107157.Alongshan virus strain Haapasaari-18	0.934	0.936	ID	0.927	0.933	0.941	0.985	0.99	ID	0.995	0.995	0.995
	MN107153.Alongshan virus strain Kuutsalo-23	0.979	0.965	0.927	ID	0.984	0.964	0.99	0.995	0.995	ID	1	1
	MW094142.Harz mountain virus strain 56SK18	0.986	0.975	0.933	0.984	ID	0.97	0.99	0.995	0.995	1	ID	1
	PQ900138.Poland	0.972	0.972	0.941	0.964	0.97	ID	0.99	0.995	0.995	1	1	ID
	Membrane	OQ555301	OQ555295	MN107157	MN107153	MW094142	PQ900138	OQ555301	OQ555295	MN107157	MN107153	MW094142	PQ900138
	OQ555301.Alongshan virus isolate SH_H5/Switzerland/2021	ID	0.981	0.946	0.986	0.991	0.975	ID	0.997	0.987	0.993	0.995	0.995
	OQ555295.Alongshan virus isolate SHK_UM/Switzerland/2022	0.981	ID	0.949	0.979	0.984	0.98	0.997	ID	0.989	0.995	0.997	0.997
	MN107157.Alongshan virus strain Haapasaari-18	0.946	0.949	ID	0.944	0.949	0.947	0.987	0.989	ID	0.985	0.987	0.987
	MN107153.Alongshan virus strain Kuutsalo-23	0.986	0.979	0.944	ID	0.99	0.973	0.993	0.995	0.985	ID	0.995	0.993
	MW094142.Harz mountain virus strain 56SK18	0.991	0.984	0.949	0.99	ID	0.978	0.995	0.997	0.987	0.995	ID	0.995
	PQ900138.Poland	0.975	0.98	0.947	0.973	0.978	ID	0.995	0.997	0.987	0.993	0.995	ID
