# Supplementary material for: Ongoing circulation of emerging tick-borne viruses in Poland, Eastern Europe
Source: PLoS One. 2025 Sep 3;20(9):e0330544. doi: 10.1371/journal.pone.0330544 (PMC12407414; doi:10.1371/journal.pone.0330544)
Supplement: S1 File — (XLSX) [file pone.0330544.s009.xlsx]

## Sheet: S1 Table
S1 Table: Classification and distribution of virus contigs in individual tick pools.
			Family												Order			Realm
Tick species	Sample ID	Contig #	Alphatetraviridae	Botourmiaviridae	Chuviridae	Flaviviridae	Iflaviridae	Nairoviridae	Narnaviridae	Partitiviridae	Peribunyaviridae	Phenuiviridae	Rhabdoviridae	Totiviridae	Bunyavirales	Mononegavirales	Tolivirales	Riboviria
Dermacentor reticulatus	VCT33	14	0	0	0	11	0	0	0	0	0	1	0	0	0	0	0	2
	VCT34	9	0	0	0	4	0	0	0	0	0	5	0	0	0	0	0	0
	VCT35	16	0	0	0	7	0	3	0	0	0	4	0	0	0	0	0	2
	VCT36	9	0	0	0	3	0	0	0	0	0	6	0	0	0	0	0	0
	VCT37	13	0	0	0	7	0	0	0	0	0	5	0	0	0	0	0	1
	VCT38	10	0	0	0	4	0	4	0	0	0	2	0	0	0	0	0	0
	VCT39	19	0	0	0	6	0	6	0	0	0	6	1	0	0	0	0	0
	VCT40	12	0	0	0	3	0	2	0	0	0	6	0	0	0	0	0	1
	VCT41	9	0	0	0	5	0	0	0	0	0	4	0	0	0	0	0	0
Ixodes ricinus	VCT43	16	0	0	0	7	0	6	0	0	0	3	0	0	0	0	0	0
	VCT44	8	0	0	0	5	0	1	0	0	0	2	0	0	0	0	0	0
	VCT45	19	0	0	0	2	0	10	0	0	0	5	0	0	0	0	0	2
	VCT46	5	0	0	0	0	0	5	0	0	0	0	0	0	0	0	0	0
	VCT47	1	0	0	0	0	0	1	0	0	0	0	0	0	0	0	0	0
	VCT48	16	0	0	0	0	2	13	0	0	0	0	0	0	0	0	0	0
	VCT49	15	1	0	0	0	0	3	0	0	0	2	0	1	6	0	1	1
	VCT50	41	0	0	1	4	0	13	0	1	0	1	0	0	19	0	2	0
	VCT51	28	0	1	0	0	0	10	6	0	1	6	2	0	1	0	1	0
	VCT52	5	1	0	0	0	0	3	0	0	0	0	0	0	1	0	0	0
	VCT53	16	0	0	0	0	0	6	1	0	0	0	6	0	0	2	0	0

## Sheet: S2 Table
S2 Table: Information and listing of the virus contigs in pooled tick samples. Collection sites are listed below the table.
Sample ID	Species	Pool Content	Location	Largest Contig/Read Size	Identity	Reference	Accession
VCT033	Dermacentor reticulatus	10♀20♂	Site 1,2	5399	0.9605	Dermacentor reticulatus pestivirus-like virus 1 isolate CT2	ON684360.1
				745	0.8865	Dermacentor reticulatus pestivirus-like virus 1 isolate CT2	ON684360.1
				1299	0.9253	Bole tick virus 4 strain Iasi20	MW561133.1
				875	0.9394	Bole tick virus 4 strain Iasi23	MW561135.1
				500	0.954	Dermacentor reticulatus uukuvirus isolate CT4 segment S	ON684363.1
VCT034	Dermacentor reticulatus	5♀20♂	Site 1	1236	0.9385	Dermacentor reticulatus uukuvirus isolate CT4 segment L	ON684362.1
				806	0.9367	Tacheng Tick Virus 2 strain Iasi20	MW561154.1
				809	0.9901	Dermacentor reticulatus uukuvirus isolate CT4 segment L	ON684362.1
				739	0.9621	Dermacentor reticulatus uukuvirus isolate CT4 segment L	ON684362.1
				4436	0.9655	Dermacentor reticulatus pestivirus-like virus 1 isolate CT2	ON684360.1
				2215	0.9122	Dermacentor reticulatus pestivirus-like virus 1 isolate CT2	ON684360.1
				1174	0.9653	Dermacentor reticulatus pestivirus-like virus 1 isolate CT2	ON684360.1
VCT035	Dermacentor reticulatus	20♀10♂	Site 3	1553	0.9575	Bole tick virus 4 strain Iasi24	ON684360.1
				544	0.9412	Bole tick virus 4 strain Iasi20	MW561133.1
				394	0.9646	Bole tick virus 4 strain Iasi21	MW561133.1
				269	0.9628	Bole tick virus 4 strain Iasi23	ON684360.1
				1106	0.9964	Tacheng Tick Virus 1 isolate b81 segment L	PP260015.1
				552	1	Tacheng Tick Virus 1 isolate b81 segment L	PP260015.1
				570	0.9757	Tacheng Tick Virus 1 isolate b81 segment M	PP260018.1
				859	0.9065	Dermacentor reticulatus uukuvirus isolate Iasi segment L	OR613117.1
				722	0.9474	Dermacentor reticulatus uukuvirus isolate CT4 segment L	ON684362.1
				919	0.9848	Tacheng Tick Virus 2 strain p38 segment L	OQ162435.1
				819	0.9549	Tacheng Tick Virus 2 isolate P35-B47 segment L	OR327614.1
VCT036	Dermacentor reticulatus	30♀	Site 3	930	0.8828	Dermacentor reticulatus pestivirus-like virus 1 isolate CT2	ON684360.1
				817	0.9657	Dermacentor reticulatus pestivirus-like virus 1 isolate CT2	ON684360.1
				562	0.9288	Dermacentor reticulatus pestivirus-like virus 1 isolate CT2	ON684360.1
				2034	0.972	Tacheng Tick Virus 2 strain p38 segment L	OQ162435.1
				962	0.9376	Tacheng Tick Virus 2 strain Iasi23 segment L	MW561159.1
				2546	0.9266	Dermacentor reticulatus uukuvirus isolate CT4 segment L	ON684362.1
VCT037	Dermacentor reticulatus	10♀20♂	Site 3	660	0.9757	Bole tick virus 4 strain Iasi20	MW561133.1
				2166	0.9598	Dermacentor reticulatus pestivirus-like virus 1 isolate CT2	ON684360.1
				2046	0.8903	Dermacentor reticulatus pestivirus-like virus 1 isolate CT2	ON684360.1
				1102	0.9601	Dermacentor reticulatus pestivirus-like virus 1 isolate CT2	ON684360.1
				852	0.9062	Dermacentor reticulatus pestivirus-like virus 1 isolate CT2	ON684360.1
				792	0.9672	Dermacentor reticulatus pestivirus-like virus 1 isolate CT2	ON684360.1
				754	0.9523	Dermacentor reticulatus pestivirus-like virus 1 isolate CT2	ON684360.1
				2598	0.9411	Dermacentor reticulatus uukuvirus isolate CT4 segment L	ON684362.1
				1096	0.9653	Tacheng Tick Virus 2 isolate P35-B47 segment L	OR327614.1
				919	0.9865	Tacheng Tick Virus 2 strain p38 segment L	OQ162435.1
				598	0.9599	Tacheng Tick Virus 2 strain p38 segment L	OQ162435.1
VCT038	Dermacentor reticulatus	30♂	Site 3	1224	0.9404	Dermacentor reticulatus pestivirus-like virus 1 isolate CT2	ON684360.1
				731	0.9398	Dermacentor reticulatus pestivirus-like virus 1 isolate CT2	ON684360.1
				716	0.9177	Dermacentor reticulatus pestivirus-like virus 1 isolate CT2	ON684360.1
				642	0.9858	Tacheng Tick Virus 1 isolate b82 segment S	PP260019.1
				1831	0.9956	Tacheng Tick Virus 1 isolate b81 segment L	PP260015.1
				672	0.9926	Tacheng Tick Virus 1 isolate b81 segment L	PP260015.1
				602	0.9911	Tacheng Tick Virus 1 isolate b81 segment L	PP260015.1
				1124	0.9511	Dermacentor reticulatus uukuvirus isolate CT4 segment L	ON684362.1
				629	0.9141	Dermacentor reticulatus uukuvirus isolate CT4 segment L	ON684362.1
VCT039	Dermacentor reticulatus	10♀20♂	Site 3	1473	0.9518	Dermacentor reticulatus pestivirus-like virus 1 isolate CT2	ON684360.1
				1406	0.9317	Dermacentor reticulatus pestivirus-like virus 1 isolate CT2	ON684360.1
				980	0.9525	Dermacentor reticulatus pestivirus-like virus 1 isolate CT2	ON684360.1
				791	0.9659	Dermacentor reticulatus pestivirus-like virus 1 isolate CT2	ON684360.1
				611	0.959	Dermacentor reticulatus pestivirus-like virus 1 isolate CT2	ON684360.1
				911	0.9704	Tacheng Tick Virus 1 isolate b82 segment S	PP260019.1
				507	0.9671	Tacheng Tick Virus 1 isolate b82 segment M	PP260017.1
				855	0.993	Tacheng Tick Virus 1 isolate b81 segment L	PP260015.1
				602	0.9983	Tacheng Tick Virus 1 isolate b81 segment L	PP260015.1
				533	0.9962	Tacheng Tick Virus 1 isolate b81 segment L	PP260015.1
				530	0.9866	Tacheng Tick Virus 1 isolate b81 segment L	PP260015.1
				1274	0.9199	Dermacentor reticulatus uukuvirus isolate CT4 segment L	ON684362.1
				637	0.9361	Tacheng Tick Virus 2 strain Iasi21 segment L	MW561155.1
				641	0.9891	Tacheng Tick Virus 2 isolate P35-B47 segment L	OR327614.1
				973	0.9805	Tacheng Tick Virus 2 isolate P35-B47 segment L	OR327614.1
				1635	0.9327	Dermacentor reticulatus uukuvirus isolate CT4 segment L	ON684362.1
				503	0.9821	Dermacentor reticulatus rhabdovirus 1 isolate CT3	ON684361.1
VCT040	Dermacentor reticulatus	30♀	Site 3	587	0.9642	Dermacentor reticulatus pestivirus-like virus 1 isolate CT2	ON684360.1
				707	0.9278	Dermacentor reticulatus pestivirus-like virus 1 isolate CT2	ON684360.1
				544	0.8996	Dermacentor reticulatus pestivirus-like virus 1 isolate CT2	ON684360.1
				511	0.9682	Bole tick virus 4 strain Iasi50	MW561132.1
				559	0.9982	Tacheng Tick Virus 1 isolate b81 segment M	PP260018.1
				517	0.9961	Tacheng Tick Virus 1 isolate b81 segment L	PP260015.1
				1132	0.9523	Dermacentor reticulatus uukuvirus isolate CT4 segment L	ON684362.1
				1129	0.9284	Dermacentor reticulatus uukuvirus isolate CT4 segment L	ON684362.1
				711	0.9761	Dermacentor reticulatus uukuvirus isolate CT4 segment L	ON684362.1
				242	0.9959	Tacheng Tick Virus 2 strain p38 segment L	OQ162435.1
VCT041	Dermacentor reticulatus	15♀15♂	Site 3	854	0.9649	Dermacentor reticulatus pestivirus-like virus 1 isolate CT2	ON684360.1
				712	0.9551	Dermacentor reticulatus pestivirus-like virus 1 isolate CT2	ON684360.1
				687	0.9665	Dermacentor reticulatus pestivirus-like virus 1 isolate CT2	ON684360.1
				627	0.9522	Dermacentor reticulatus pestivirus-like virus 1 isolate CT2	ON684360.1
				1664	0.9296	Dermacentor reticulatus uukuvirus isolate CT4 segment L	ON684362.1
				1073	0.9533	Dermacentor reticulatus uukuvirus isolate Iasi segment L	OR613117.1
				853	0.9612	Tacheng Tick Virus 2 isolate P35-B47 segment L	OR327614.1
				590	0.9604	Dermacentor reticulatus uukuvirus isolate CT4 segment S	ON684363.1
VCT043	Ixodes ricinus	30♀	Site 3	2302	0.9349	Dermacentor reticulatus pestivirus-like virus 1 isolate CT2	ON684360.1
				2149	0.9497	Dermacentor reticulatus pestivirus-like virus 1 isolate CT2	ON684360.1
				1678	0.9127	Dermacentor reticulatus pestivirus-like virus 1 isolate CT2	ON684360.1
				1509	0.8845	Dermacentor reticulatus pestivirus-like virus 1 isolate CT2	ON684360.1
				870	0.9379	Dermacentor reticulatus pestivirus-like virus 1 isolate CT2	ON684360.1
				602	0.9684	Dermacentor reticulatus pestivirus-like virus 1 isolate CT2	ON684360.1
				561	0.9733	Dermacentor reticulatus pestivirus-like virus 1 isolate CT2	ON684360.1
				833	0.9856	Tacheng Tick Virus 1 isolate b81 segment L	PP260015.1
				672	0.9951	Tacheng Tick Virus 1 isolate b82 segment M	PP260017.1
				572	0.993	Tacheng Tick Virus 1 isolate b81 segment L	PP260015.1
				529	0.9712	Tacheng Tick Virus 1 isolate b82 segment M	PP260017.1
				514	0.9841	Tacheng Tick Virus 1 isolate b81 segment L	PP260015.1
				502	0.998	Tacheng Tick Virus 1 isolate b81 segment L	PP260015.1
				716	0.9104	Tacheng Tick Virus 2 isolate G98-B45 segment L	OR327604.1
				673	0.9346	Tacheng Tick Virus 2 strain Iasi21 segment L	MW561155.1
				657	0.994	Tacheng Tick Virus 2 strain Iasi23 segment L	MW561159.1
VCT044	Ixodes ricinus	15♀15♂	Site 3	1266	0.9485	Dermacentor reticulatus pestivirus-like virus 1 isolate CT2	ON684360.1
				1000	0.912	Dermacentor reticulatus pestivirus-like virus 1 isolate CT2	ON684360.1
				715	0.9493	Dermacentor reticulatus pestivirus-like virus 1 isolate CT2	ON684360.1
				627	0.9649	Dermacentor reticulatus pestivirus-like virus 1 isolate CT2	ON684360.1
				593	0.9469	Dermacentor reticulatus pestivirus-like virus 1 isolate CT2	ON684360.1
				596	0.9978	Tacheng Tick Virus 1 isolate b82 segment S	PP260019.1
				640	0.9745	Dermacentor reticulatus uukuvirus isolate CT4 segment L	ON684362.1
				531	0.9586	Changping Tick Virus 1 strain Iasi21 segment S	MW561144.1
VCT045	Ixodes ricinus	30♂	Site 3	768	0.9479	Bole tick virus 4 strain Iasi23	MW561135.1
				723	0.9557	Bole tick virus 4 strain Iasi23	MW561135.1
				642	0.9221	Dermacentor reticulatus pestivirus-like virus 1 isolate CT2	ON684360.1
				520	0.9286	Dermacentor reticulatus pestivirus-like virus 1 isolate CT2	ON684360.1
				1940	0.9953	Tacheng Tick Virus 1 isolate b81 segment L	PP260015.1
				1056	0.9905	Tacheng Tick Virus 1 isolate b82 segment S	PP260019.1
				939	0.9776	Tacheng Tick Virus 1 isolate b82 segment M	PP260017.1
				936	0.9936	Tacheng Tick Virus 1 isolate b81 segment L	PP260015.1
				918	0.9967	Tacheng Tick Virus 1 isolate b81 segment L	PP260015.1
				878	0.9936	Tacheng Tick Virus 1 isolate b81 segment L	PP260015.1
				751	0.989	Tacheng Tick Virus 1 isolate b81 segment L	PP260015.1
				733	0.9936	Tacheng Tick Virus 1 isolate b81 segment L	PP260015.1
				674	0.9926	Tacheng Tick Virus 1 isolate b81 segment L	PP260015.1
				1597	0.9186	Dermacentor reticulatus uukuvirus isolate CT4 segment L	ON684362.1
				1037	0.9362	Changping Tick Virus 1 strain Iasi50 segment L	MW561140.1
				861	0.964	Tacheng Tick Virus 2 strain p38 segment L	OQ162435.1
				845	0.9666	Dermacentor reticulatus uukuvirus isolate CT4 segment L	ON684362.1
				652	0.9554	Dermacentor reticulatus uukuvirus isolate CT4 segment S	ON684363.1
VCT046	Ixodes ricinus	15♀15♂	Site 3	1765	0.9767	Sulina virus isolate b31 segment L	PP260006.1
				1028	0.9796	Sulina virus isolate b25 segment L	PP260012.1
				911	0.978	Sulina virus isolate b30 segment L	PP260003.1
				558	0.9839	Sulina virus isolate b30 segment L	PP260003.1
				710	0.9901	Iricinus orthonairovirus isolate Alsace segment S	OR645569.1
VCT047	Ixodes ricinus	25♀5♂	Site 3	708	0.9958	Norwavirus sp. strain p51 segment S	OQ269602.1
VCT048	Ixodes ricinus	25♀5♂	Site 3	1165	0.9831	Sulina virus isolate b30 segment L	PP260003.1
				1127	0.983	Sulina virus isolate b30 segment L	PP260003.1
				1031	0.9874	Sulina virus isolate b30 segment L	PP260003.1
				635	0.9669	Sulina virus isolate b26 segment M	PP260010.1
				620	0.9871	Sulina virus isolate b30 segment L	PP260003.1
				3122	0.9926	Iricinus orthonairovirus isolate Alsace segment S	OR645569.1
				1390	0.9776	Grotenhout virus isolate Gierle-1 segment L	NC078265.1
				924	0.9903	Pustyn virus strain Rus/Ix_ricinus/Moscow/2018 segment L	MN542360.1
				814	0.9865	Norway nairovirus 1 isolate NOR/B1V/Tofte/2014 segment L	MF141048.1
				786	0.9949	Iricinus orthonairovirus isolate Alsace segment L	OR645572.1
				777	0.9974	Norway nairovirus 1 isolate NOR/A2/Bronnoya/2014 segment L	MF141042.1
				653	0.9862	Iricinus orthonairovirus isolate Alsace segment L	OR645572.1
				588	0.9932	Iricinus orthonairovirus isolate Alsace segment L	OR645572.1
				610	0.9784	Bronnoya virus strain tick1/Slava Rusa segment L	OQ029680.1
				3339	0.9626	TPA: Iflavirus IricIV-3	BK012002.1
				618	0.9701	Ixodes scapularis iflavirus ISE6 polyprotein gene	LC094426.1
VCT049	Ixodes ricinus	10♀20♂	Site 3	651	0.9969	Fairhair virus isolate Alsace segment L	OR613119.1
				565	0.7582	Blacklegged tick phlebovirus 3 isolate A1 segment L	NC055432.1
				1949	0.9768	Norway luteo-like virus 2 isolate NOR/H3/Skanevik/2014 segment L	MF141067.1
				1478	0.9533	Iricinus orthonairovirus isolate Ardennes segment L	OR645572.1
				1266	0.9589	Norwavirus sp. strain p80 segment L	OQ269599.1
				747	0.9572	Norway nairovirus 1 isolate NOR/B1V/Tofte/2014 segment L	MF141048.1
				1028	0.9368	Bronnoya virus strain Ardennes segment L	OQ029690.1
				737	0.9212	Bronnoya virus strain 2-3-4/Slava Rusa segment L	OQ029684.1
				687	0.9563	Bronnoya virus strain Alsace segment L	OQ029688.1
				645	0.9597	Bronnoya virus strain Ardennes segment L	OQ029690.1
				593	0.9494	Bronnoya virus strain Ardennes segment L	OQ029690.1
				536	0.959	Bronnoya virus strain Alsace segment L	OQ029688.1
				5418	0.9647	TPA: Tick alphatetravirus 1 nonstructural polyprotein gene	BK062906.1
				558	0.7079	Tonghua Totiv tick virus 1 isolate TIGMIC 1	ON746545.1
				543	0.9051	Ixodes scapularis associated virus 3 strain YC4	ON408216.1
VCT050	Ixodes ricinus	20♀10♂	Site 3	3862	0.897	Bronnoya virus isolate CT1 segment M	ON684358.1
				7356	0.9759	Bronnoya virus strain Alsace RNA-dependent RNA polymerase	OQ029688.1
				768	0.9427	Bronnoya virus strain Alsace RNA-dependent RNA polymerase	OQ029688.1
				722	0.9887	Fairhair virus isolate Alsace segment L	OR613119.1
				2845	0.977	Harz mountain virus strain MB1 NS5-like protein gene	MW094148.1
				2527	0.9861	Harz mountain virus strain 56SK18 glycoprotein VP1a gene	MW094143.1
				2384	0.9824	Jingmen tick virus isolate JMTV/I.ricinus/France segment 4	MN095522.1
				2366	0.9808	Alongshan virus strain Kuutsalo-23 NS3-like protein gene	MN107155.1
				14643	0.9889	Pustyn virus strain Rus/Ix_ricinus/Moscow/2018 segment L	MN542360.1
				1212	0.9775	Iricinus orthonairovirus isolate Ardennes segment L	OR645572.1
				3718	0.9906	Grotenhout virus isolate Gierle-1 segment S	NC078264.1
				657	0.9333	Jilin partiti-like virus 1 strain YC3	ON408185.1
				2531	0.9679	Norway luteo-like virus 2 isolate NOR/H3/Skanevik/2014 polymerase gene	MF141067.1
				2326	0.9781	Norway luteo-like virus 3 isolate NOR/A2/Bronnoya/2014 polymerase gene	MF141069.1
				11823	0.9893	Sulina virus isolate b31 segment L	PP260006.1
				1512	0.9841	Sulina virus isolate b30 segment S	PP260004.1
				255	0.9804	Sulina virus isolate b30 segment M	PP260005.1
				571	0.972	Sulina virus isolate b30 segment M	PP260005.1
				873	0.7977	Nuomin virus strain TH4	ON408181.1
VCT051	Ixodes ricinus	10♀10♂	Site 1,3,4	826	0.9656	Bronnoya virus strain Alsace RNA-dependent RNA polymerase	OQ029688.1
				501	0.898	Ixodes scapularis bunyavirus IDE8/ISBV glycoprotein precursor gene	LC775047.1
				2477	0.9806	Serbia narna-like virus 3 isolate 72060 polymerase gene	MT822185.1
				7886	0.9807	Chimay rhabdovirus isolate Devon	PP316603.1
				6319	0.9794	Chimay rhabdovirus isolate Chimay-1	NC076210.1
				2963	0.9763	Norway luteo-like virus 3 isolate NOR/A2/Bronnoya/2014 polymerase gene	MF141069.1
				3330	0.9961	Fairhair virus isolate Ardennes segment L	OR645567.1
				986	0.9888	Fairhair virus isolate NOR/H3/Skanevik/2014 segment S	MF141051.1
				970	0.9897	Fairhair virus isolate Ardennes segment L	OR645567.1
				792	0.6689	Blacklegged tick phlebovirus 3 isolate A1 segment L	NC055432.1
				709	0.9817	Fairhair virus isolate Ardennes segment L	OR645567.1
				604	0.99	Fairhair virus isolate Ardennes segment L	OR645567.1
				5686	0.9864	Pustyn virus strain Rus/Ix_ricinus/Moscow/2018 segment L	MN542360.1
				3478	0.985	Iricinus orthonairovirus isolate Alsace segment S	OR645569.1
				1890	0.9851	Iricinus orthonairovirus isolate Ardennes segment L	OR645572.1
				1811	0.9855	Iricinus orthonairovirus isolate Alsace segment S	OR645569.1
				1789	0.9911	Iricinus orthonairovirus isolate Ardennes segment L	OR645572.1
				1464	0.9911	Pustyn virus strain Rus/Ix_ricinus/Moscow/2018 segment L	MN542360.1
				1340	0.9903	Grotenhout virus isolate Gierle-1 segment L	NC078265.1
				816	0.9826	Pustyn virus strain IxRic1 segment L	KT007142.1
				11926	0.9833	Sulina virus isolate b31 segment L	PP260006.1
				1460	0.986	Sulina virus isolate b30 segment S	PP260004.1
				1418	0.9011	Erysiphe necator associated ourmia-like virus 16 isolate PMS1_48	MN611544.1
VCT052	Ixodes ricinus	15♀15♂	Site 5	1013	0.9941	Grotenhout virus isolate Gierle-1 segment S	NC078264.1
				673	0.9941	Iricinus orthonairovirus isolate Alsace segment S	OR645569.1
				663	0.994	Iricinus orthonairovirus isolate Ardennes segment L	OR645572.1
				508	0.9409	Bronnoya virus strain Alsace RNA-dependent RNA polymerase	OQ029688.1
				511	0.9212	TPA: Tick alphatetravirus 1 nonstructural polyprotein gene	BK062906.1
VCT053	Ixodes ricinus	10♀10♂	Site 5	860	0.9826	Chimay rhabdovirus isolate Devon	PP316603.1
				991	0.996	Chimay rhabdovirus isolate Devon	PP316603.1
				704	0.9915	Betaricinrhavirus chimay strain BVC/BSLab	OP480465.1
				502	0.9841	Chimay rhabdovirus isolate Chimay-1	NC076210.1
				6301	0.9856	Norway mononegavirus 1 strain NMV1/BSLab	OP480464.1
				1756	0.9926	Norway mononegavirus 1 strain NMV1/BSLab	OP480464.1
				3540	0.9941	Norway nairovirus 1 isolate NOR/A2/Bronnoya/2014 segment S	MF141043.1
				1874	0.992	Iricinus orthonairovirus isolate Ardennes segment L	OR645572.1
				1540	0.9877	Pustyn virus strain Rus/Ix_ricinus/Moscow/2018 segment L	MN542360.1
				1401	0.995	Iricinus orthonairovirus isolate Ardennes segment L	OR645572.1
				1277	0.9905	Grotenhout virus isolate Gierle-1 segment L	NC_07265.1
				508	0.9783	Grotenhout virus isolate Gierle-1 segment L	NC078265.1
				523	0.7151	Rhabdoviridae sp. isolate Rhabdoviridae sp._BSQG1737	OR148818.1
				712	0.9446	Plasmopara viticola lesion associated narnavirus 2 isolate TIGMIC_3	ON812042.1
	Province	Municipality	Town	Location
Site 1	Lublin	Zagan	Swietoszow	Swietoszow training area
Site 2	Lower Silesian	Boleslawiec	Boleslawiec	Boleslawiec training area
Site 3	Warminsko-Mazurskie	Pisz	Bemowo Piskie	Bemowo Piskie training area
Site 4	Lower Silesian	Boleslawiec	Trzebien	Swietoszow training area
Site 5	West Pomeranian	Drawsko	Drawsko	Drawsko Pomorskie training area

## Sheet: S3 Table
S3 Table: Pairwise comparisons of the aligned Alongshan virus sequences. Sequence similarity is expressed as per cent identity.
		Nucleotide						Amino acid
Segment1	NS5	OQ555298	OQ555297	MN107160	MN107156	MW094141	PQ900135	OQ555298	OQ555297	MN107160	MN107156	MW094141	PQ900135
	OQ555298.Alongshan virus isolate SH_H5/Switzerland/2021	ID	0.969	0.952	0.955	0.956	0.97	ID	0.99	0.985	0.99	0.993	0.99
	OQ555297.Alongshan virus isolate SHK_UM/Switzerland/2022	0.969	ID	0.955	0.953	0.956	0.968	0.99	ID	0.985	0.988	0.99	0.99
	MN107160.Alongshan virus strain Haapasaari-18	0.952	0.955	ID	0.954	0.955	0.953	0.985	0.985	ID	0.982	0.985	0.985
	MN107156.Alongshan virus strain Kuutsalo-23	0.955	0.953	0.954	ID	0.99	0.954	0.99	0.988	0.982	ID	0.997	0.988
	MW094141.Harz mountain virus strain 56SK18	0.956	0.956	0.955	0.99	ID	0.957	0.993	0.99	0.985	0.997	ID	0.99
	PQ900135.Poland	0.97	0.968	0.953	0.954	0.957	ID	0.99	0.99	0.985	0.988	0.99	ID
Segment2	Glycoprotein	OQ555299	OQ555294	MN107158	MN107154	MW094143	PQ900136	OQ555299	OQ555294	MN107158	MN107154	MW094143	PQ900136
	OQ555299.Alongshan virus isolate SH_H5/Switzerland/2021	ID	0.984	0.984	0.986	0.989	0.986	ID	0.989	0.983	0.991	0.993	0.989
	OQ555294.Alongshan virus isolate SHK_UM/Switzerland/2022	0.984	ID	0.985	0.984	0.989	0.989	0.989	ID	0.981	0.989	0.995	0.991
	MN107158.Alongshan virus strain Haapasaari-18	0.984	0.985	ID	0.982	0.987	0.987	0.983	0.981	ID	0.983	0.985	0.981
	MN107154.Alongshan virus strain Kuutsalo-23	0.986	0.984	0.982	ID	0.989	0.985	0.991	0.989	0.983	ID	0.993	0.989
	MW094143.Harz mountain virus strain 56SK18	0.989	0.989	0.987	0.989	ID	0.99	0.993	0.995	0.985	0.993	ID	0.995
	PQ900136.Poland	0.986	0.989	0.987	0.985	0.99	ID	0.989	0.991	0.981	0.989	0.995	ID
Segment3	NS3	OQ555300	OQ555296	MN107159	MN107155	MW094140	PQ900137	OQ555300	OQ555296	MN107159	MN107155	MW094140	PQ900137
	OQ555300.Alongshan virus isolate SH_H5/Switzerland/2021	ID	0.972	0.94	0.976	0.975	0.976	ID	0.996	0.993	0.997	0.997	0.997
	OQ555296.Alongshan virus isolate SHK_UM/Switzerland/2022	0.972	ID	0.936	0.97	0.97	0.967	0.996	ID	0.992	0.996	0.996	0.996
	MN107159.Alongshan virus strain Haapasaari-18	0.94	0.936	ID	0.947	0.944	0.944	0.993	0.992	ID	0.996	0.993	0.993
	MN107155.Alongshan virus strain Kuutsalo-23	0.976	0.97	0.947	ID	0.993	0.981	0.997	0.996	0.996	ID	0.997	0.997
	MW094140.Harz mountain virus strain 56SK18	0.975	0.97	0.944	0.993	ID	0.979	0.997	0.996	0.993	0.997	ID	0.997
	PQ900137.Poland	0.976	0.967	0.944	0.981	0.979	ID	0.997	0.996	0.993	0.997	0.997	ID
Segment4	Capsid	OQ555301	OQ555295	MN107157	MN107153	MW094142	PQ900138	OQ555301	OQ555295	MN107157	MN107153	MW094142	PQ900138
	OQ555301.Alongshan virus isolate SH_H5/Switzerland/2021	ID	0.973	0.934	0.979	0.986	0.972	ID	0.985	0.985	0.99	0.99	0.99
	OQ555295.Alongshan virus isolate SHK_UM/Switzerland/2022	0.973	ID	0.936	0.965	0.975	0.972	0.985	ID	0.99	0.995	0.995	0.995
	MN107157.Alongshan virus strain Haapasaari-18	0.934	0.936	ID	0.927	0.933	0.941	0.985	0.99	ID	0.995	0.995	0.995
	MN107153.Alongshan virus strain Kuutsalo-23	0.979	0.965	0.927	ID	0.984	0.964	0.99	0.995	0.995	ID	1	1
	MW094142.Harz mountain virus strain 56SK18	0.986	0.975	0.933	0.984	ID	0.97	0.99	0.995	0.995	1	ID	1
	PQ900138.Poland	0.972	0.972	0.941	0.964	0.97	ID	0.99	0.995	0.995	1	1	ID
	Membrane	OQ555301	OQ555295	MN107157	MN107153	MW094142	PQ900138	OQ555301	OQ555295	MN107157	MN107153	MW094142	PQ900138
	OQ555301.Alongshan virus isolate SH_H5/Switzerland/2021	ID	0.981	0.946	0.986	0.991	0.975	ID	0.997	0.987	0.993	0.995	0.995
	OQ555295.Alongshan virus isolate SHK_UM/Switzerland/2022	0.981	ID	0.949	0.979	0.984	0.98	0.997	ID	0.989	0.995	0.997	0.997
	MN107157.Alongshan virus strain Haapasaari-18	0.946	0.949	ID	0.944	0.949	0.947	0.987	0.989	ID	0.985	0.987	0.987
	MN107153.Alongshan virus strain Kuutsalo-23	0.986	0.979	0.944	ID	0.99	0.973	0.993	0.995	0.985	ID	0.995	0.993
	MW094142.Harz mountain virus strain 56SK18	0.991	0.984	0.949	0.99	ID	0.978	0.995	0.997	0.987	0.995	ID	0.995
	PQ900138.Poland	0.975	0.98	0.947	0.973	0.978	ID	0.995	0.997	0.987	0.993	0.995	ID
